# Supplementary material for: Development and Evaluation of Gluten-Free Rice Biscuits: Impact on Glycaemic Index and Bioactive Compounds
Source: Foods. 2025 Jun 26;14(13):2276. doi: 10.3390/foods14132276 (PMC12249346; doi:10.3390/foods14132276)
Supplement: Supplementary file 1 [file foods-14-02276-s001.zip]

Archive with 1 entries (1 files):
- foods-3691959-supplementary.pdf
